# Supplementary material for: The m6A RNA Demethylase ALKBH5 Promotes Radioresistance and Invasion Capability of Glioma Stem Cells
Source: Cancers (Basel). 2020 Dec 25;13(1):40. doi: 10.3390/cancers13010040 (PMC7795604; doi:10.3390/cancers13010040)
Supplement: Supplementary file 1 [file cancers-13-00040-s001.zip]

Archive with 2 entries (2 files):
- cancers-1025874-supplementary.pdf
- cancers-1025874-Table S1.xlsx
